# Supplementary material for: Antimicrobial Property and Mode of Action of the Skin Peptides of the Sado Wrinkled Frog, Glandirana susurra, against Animal and Plant Pathogens
Source: Antibiotics (Basel). 2020 Jul 29;9(8):457. doi: 10.3390/antibiotics9080457 (PMC7460468; doi:10.3390/antibiotics9080457)
Supplement: Supplementary file 1 [file antibiotics-09-00457-s001.zip]

Archive with 7 entries (6 files):
- DO.Antibiotics.rev.Fig.S1.jpg
- __MACOSX/
- __MACOSX/._DO.Antibiotics.rev.Fig.S1.jpg
- DO.Antibiotics.rev.Fig.S3.jpg
- __MACOSX/._DO.Antibiotics.rev.Fig.S3.jpg
- DO.Antibiotics.revFig.S2.jpg
- __MACOSX/._DO.Antibiotics.revFig.S2.jpg
